# Supplementary material for: Urea-Reassembled Soy Lipophilic Protein Nanoparticles for Resveratrol Delivery: Structure, Interfaces, and Digestion
Source: Foods. 2025 Aug 27;14(17):3000. doi: 10.3390/foods14173000 (PMC12428604; doi:10.3390/foods14173000)
Supplement: Supplementary file 1 [file foods-14-03000-s001.zip]

Archive with 1 entries (1 files):
- foods-3763022-supplementary.pdf
